# Supplementary material for: Androgens Tend to Be Higher, but What about Altered Progesterone Metabolites in Boys and Girls with Autism?
Source: Life (Basel). 2022 Jul 7;12(7):1004. doi: 10.3390/life12071004 (PMC9324026; doi:10.3390/life12071004)
Supplement: Supplementary file 1 [file life-12-01004-s001.zip]

Archive with 1 entries (1 files):
- life-1707296-supplementary.pdf
